# Supplementary material for: A Monte Carlo-based framework enhances the discovery and interpretation of regulatory sequence motifs
Source: BMC Bioinformatics. 2012 Nov 27;13:317. doi: 10.1186/1471-2105-13-317 (PMC3542263; doi:10.1186/1471-2105-13-317)
Supplement: Additional file 2 — Recovery of LexA motif with variable FP threshold, Comparison of the ability of various motif finders to discover the TFB motif, and comparison of MotifCatcher-discovered motifs with location of experimentally determined Transcript Start Sites. [file 1471-2105-13-317-S2.xls]

## Sheet: Sheet0
Table of Contents
Sheet	Title	Description
0	Table of	(Current Sheet) A short description table of contents of all
	contents	sheets in this workbook of supplemental data.
1	Recovery of	Determination of LexA binding sites from a set of 30 sites,
	LexA motif	corrupted with 19 random non-LexA-motif containing sites.
	with variable	For MotifCatcher (MC) runs, different motifs were computed
	FP threshold	for different Frequency Profile (FP) thresholds. The results
		of the analysis (in terms of TP, TN, FP, and FN) are given.
		For all MotifCatcher runs, the lowest E-value always
		corresponded to the highest F-measure. A plot of the data
		is given with explanation in Supplemental Data S4
2	Ability for	Performance of various motif finders to recover a motif
	various motif	resembling the canonical TFB binding site (please see main
	finders to find	text and Table 2 for greater description). Included here is the
	TFB motif	information contained in Table 2, as well as the source data from
		which sensitivity / specificity / F-measure values are computed.
3	Comparison of	A significant motif (putatively TFB) was repatedly discovered
	MotifCatcher-	in the ChIP-seq data sets. However, ChIP-seq data does not
	discovered	reflect the directionality of sequences with respect to annotated
	motifs with	genes. To predict the directionality of the TFB motif, we
	TSS	compared the orientation of the motif with genes upstream
		and downstream, and discovered that the TFB localized most
		often in one particular orientation about ~27 bp upstream
		of experimentally-determined TSS, which is also consistent with
		the approximate location of the canonical TATA box promoter
		site with the TSS.
		Please see Fig 7 for a depiction of the motif, and alignment with
		experimentally investigated promoter regions

## Sheet: Sheet1
Recovery of LexA motif with variable FP Threshold
	MEME ZOOPS MC							Single MAST MC							Iterative MEME/MAST MC														Gibbs Recursive Sampler
	TP	TN	FP	FN	Sens	Spec	F-meas	TP	TN	FP	FN	Sens	Spec	F-meas	TP	TN	FP	FN	Sens	Spec	F-meas	TP	TN	FP	FN	Sens	Spec	F-meas	TP	TN	FP	FN	Sens	Spec	F-meas
FP = 0.00	30	0	19	0	1	0	0	30	0	19	0	1	0	0	30	0	19	0	1	0	0	30	11	8	0	1	0.579	0.73	29	18	1	1	0.966667	0.947368	0.95692
FP = 0.10	30	2	17	0	1	0.105263	0.190476	30	0	19	0	1	0	0	30	1	18	0	1	0.0526316	0.1
FP = 0.20	30	5	14	0	1	0.263158	0.416667	30	5	14	0	1	0.263158	0.416667	30	2	17	0	1	0.105263	0.190476
FP = 0.30	27	14	5	3	0.9	0.736842	0.810289	30	11	8	0	1	0.578947	0.733333	30	5	14	0	1	0.263158	0.416667
FP = 0.40	27	19	0	3	0.9	1	0.947368	28	14	5	2	0.933333	0.736842	0.823529	30	9	10	0	1	0.473684	0.642857
FP = 0.50	13	19	0	14	0.481481	1	0.65	27	19	0	3	0.9	1	0.947368	30	11	8	0	1	0.578947	0.733333
FP = 0.60	7	19	0	23	0.233333	1	0.378378	21	19	0	9	0.7	1	0.823529	30	12	7	0	1	0.631579	0.774194
FP = 0.70	N/A	N/A	N/A	N/A	N/A	N/A	N/A	11	19	0	19	0.366667	1	0.536585	30	14	5	0	1	0.736842	0.848485
FP = 0.80	N/A	N/A	N/A	N/A	N/A	N/A	N/A	4	19	0	26	0.133333	1	0.235294	29	19	0	1	0.966667	1	0.983051
FP = 0.90	N/A	N/A	N/A	N/A	N/A	N/A	N/A	N/A	N/A	N/A	N/A	N/A	N/A		26	19	0	3	0.896552	1	0.945455
FP = 1.00	N/A	N/A	N/A	N/A	N/A	N/A	N/A	N/A	N/A	N/A	N/A	N/A	N/A		23	19	0	7	0.766667	1	0.867925
For more informationm, please see Fig. 3 in the main text,
and S4 in the Supplementary Information

## Sheet: Sheet2
	Ability for various motif finders to discover TFB motif
	TfbB				TfbD				TfbG				TfbB and TfbD				TfbB and TfbG				TfbD and TfbG				TfbB, TfbD, and TfbG
60 bp	++	++	++	++	-	++	++	++	-	++	++	++	+	++	++	++	-	+	++	++	-	-	-	-	+	++	++	++
100 bp	-	++	++	++	-	++	++	++	-	++	++	++	++	++	++	++	++	++	++	++	-	-	-	-	+	++	++	++
200 bp	-	-	-	-,I	-	-	-	-,I	-	-	-	-,I	-	-	-	-,I	-	++	-	-,I	-	-	-	-	-	++	-	++
Shuffled	-	++	++	++	-	++	++	++	++	++	++	++	-	-	-	+	-	-	-	+	-	-	-	-	-	-	-	++
Displaced	-	-	-	-	-	-	-	-	-	-	-	-	-	-	-	-	-	-	-	-	-	-	-	-	-	-	-	-
Random									-	-	-	-
													"-" indicates that no TFB motif or similar could be recovered
MEME ZOOPS				-	+	++							"+" indicates a weak motif (often with a small number of sites included) was recovered
Iterative MEME/MAST MC				-	+	++							"++" indicates a strong motif with a large number of sites included was recovered
Gibbs recursive				-	+	++							"-,I" indicates that given an ideal seed, MotifCatcher could discover the motif,
Iterative Gibbs/MAST MC				-	+	++								however in a short number of runs (100), a seed close enough to ideal
														was not generated to allow for discovery of the motif
score				0	0.5	1
TN = A TFB is not discovered in a displaced or a random data set
TP = A TFB is discovered in a non-displaced and non-random data set
FP = a TFB motif is discovered in a displaced or random data set
FN = a TFB is not discovered in a non-displaced and non-random data set
					TP	TN	FP	FN	sens	spec	F
Theoretical best					28	8	0	0	1	1	1
MEME ZOOPS					5.5	8	0	22.5	0.196429	1	0.328358
Iterative MEME/MAST MC					16	8	0	12	0.571429	1	0.727273
Gibbs recursive					15	8	0	13	0.535714	1	0.697674
Iterative Gibbs/MAST MC				noI	18	8	0	10	0.642857	1	0.782609
Iterative Gibbs/MAST MC				I	23	8	0	5	0.821429	1	0.901961
Ideal seed = subset of sequence entries containing large number of motif-containing entries.
noI = run carried out with 100 randomly created seeds.
I = run carried out on a single, artifically constructed Ideal seed.
For more information, please refer to Table 2 in the main text

## Sheet: Sheet3
Comparison of MotifCatcher-discovered motifs with TSS
Dataset = Desribes which TFBs may bind a particular site (see Fig 7)
ATAA-coordinates = genomic location of discovered 'ataa' aspect of motif
Motif orientation = +1: cgaaa-tatt-tac; -1: gta-ataa-tttcg
Hyp 1: TSS is downstream of gta-ataa-tttcg or upstream of cgaaa-tatt-tac
Hyp 2: TSS is downstream of cgaaa-tatt-tac or upstream of gta-ataa-tttcg
ann: from RAST annotation; ATG-predicted TSS
exp: experimentally derived TSS
gene: gene name, when available
favored hypothesis: based on distance, which hypothesis best fits with TSS
'Dataset'	'ATAA-coordinates'	'Motif Orientation'	'Hyp. 1 ann'	'Hyp. 1 exp'	'gene'	'Hyp. 2 ann'	'Hyp 2. exp'	'gene'	'favored hypothesis'
'B'	'CHR-40962:40959'	'+1'	59	64	'ugd'	[]	26	[]	2
[]	[]	[]	[]	[]	[]	[]	[]	[]	[]
'B'	'CHR-73635:73638'	'-1'	4	[]	'moaA'	91	68	'moeB'	1
'B'	'CHR-85608:85611'	'-1'	[]	[]	[]	25	67	'no gene name'	2
[]	[]	[]	[]	[]	[]	[]	[]	[]	[]
[]	[]	[]	[]	[]	[]	[]	[]	[]	[]
'B'	'CHR-95330:95333'	'-1'	[]	[]	[]	[]	6	[]	2
'B'	'CHR-142300:142297'	'+1'	100	[]	'hef'	35	[]	'psmB'	2
'B'	'CHR-167303:167306'	'-1'	[]	3	[]	[]	[]	[]	1
'B'	'CHR-192799:192796'	'+1'	[]	54	[]	27	18	'guaAa'	2
'B'	'CHR-196671:196668'	'+1'	6	[]	'no gene name'	[]	[]	[]	1
'B'	'CHR-197511:197514'	'-1'	[]	89	[]	[]	[]	[]	1
'B'	'CHR-233105:233102'	'+1'	[]	[]	[]	[]	7	[]	2
[]	[]	[]	[]	[]	[]	[]	[]	[]	[]
'B'	'CHR-275437:275434'	'+1'	64	[]	'no gene name'	[]	29	[]	2
'B'	'CHR-284202:284205'	'-1'	70	62	[]	[]	12	[]	2
'B'	'CHR-292606:292603'	'+1'	[]	[]	[]	[]	[]	[]	[]
[]	[]	[]	[]	[]	[]	[]	[]	[]	[]
'B'	'CHR-326410:326413'	'-1'	58	[]	[]	26	4	'no gene name'	2
[]	[]	[]	[]	[]	[]	[]	[]	[]	[]
[]	[]	[]	[]	[]	[]	[]	[]	[]	[]
'B'	'CHR-576041:576044'	'-1'	80	[]	'ybjG'	26	21	'no gene name'	2
[]	[]	[]	[]	[]	[]	[]	[]	[]	[]
'B'	'CHR-650155:650152'	'+1'	74	[]	'no gene name'	26	3	'rpoL'	2
'B'	'CHR-725918:725921'	'-1'	[]	[]	[]	[]	[]	[]	[]
'B'	'CHR-831345:831342'	'+1'	[]	[]	[]	32	24	[]	2
'B'	'CHR-847204:847207'	'-1'	[]	[]	[]	[]	31	[]	2
'B'	'CHR-848146:848143'	'+1'	74	67	'no gene name'	27	21	'drg'	2
'B'	'CHR-852893:852890'	'+1'	[]	[]	[]	[]	19	[]	2
'B'	'CHR-965535:965538'	'-1'	[]	[]	[]	26	9	'no gene name'	2
[]	[]	[]	[]	[]	[]	[]	[]	[]	[]
'B'	'CHR-1065526:1065523'	'+1'	[]	[]	[]	26	24	'rps17e'	2
[]	[]	[]	[]	[]	[]	[]	[]	[]	[]
'B'	'CHR-1309287:1309290'	'-1'	[]	[]	[]	26	11	'eif5a'	2
[]	[]	[]	[]	[]	[]	[]	[]	[]	[]
'B'	'CHR-1360298:1360295'	'+1'	48	[]	'no gene name'	28	4	[]	2
[]	[]	[]	[]	[]	[]	[]	[]	[]	[]
'B'	'CHR-1470327:1470330'	'-1'	[]	[]	[]	26	[]	'secF'	2
'B'	'CHR-1471524:1471527'	'-1'	79	39	'pgi'	27	17	'no gene name'	2
'B'	'CHR-1477663:1477666'	'-1'	[]	[]	[]	27	[]	'no gene name'	2
'B'	'CHR-1485906:1485909'	'-1'	[]	[]	[]	27	26	'rps19e'	2
'B'	'CHR-1488033:1488036'	'-1'	[]	[]	[]	27	[]	'no gene name'	2
'B'	'CHR-1524418:1524415'	'+1'	90	[]	'no gene name'	[]	15	[]	2
'B'	'CHR-1526823:1526820'	'+1'	[]	[]	[]	26	[]	'rpl40e'	2
[]	[]	[]	[]	[]	[]	[]	[]	[]	[]
[]	[]	[]	[]	[]	[]	[]	[]	[]	[]
'B'	'CHR-1580308:1580311'	'-1'	38	34	'hmp'	37	23	'no gene name'	2
'B'	'CHR-1584050:1584047'	'+1'	[]	[]	[]	27	[]	'etfB'	2
[]	[]	[]	[]	[]	[]	[]	[]	[]	[]
'B'	'CHR-1657779:1657782'	'-1'	[]	[]	[]	[]	21	[]	2
'B'	'CHR-1658506:1658509'	'-1'	[]	[]	[]	26	42	'no gene name'	2
'B'	'CHR-1666879:1666882'	'-1'	[]	[]	[]	[]	[]	[]	[]
'B'	'CHR-1688007:1688010'	'-1'	64	[]	'tatC1'	27	30	'tatC2'	2
'B'	'CHR-1693368:1693371'	'-1'	[]	[]	[]	28	10	'no gene name'	2
'B'	'CHR-1722228:1722231'	'-1'	78	57	[]	29	7	'hlp'	2
[]	[]	[]	[]	[]	[]	[]	[]	[]	[]
'B'	'CHR-1811215:1811212'	'+1'	85	82	'sec11'	[]	[]	[]	1
'B'	'CHR-1815205:1815208'	'-1'	63	[]	'metA'	27	[]	'no gene name'	2
[]	[]	[]	[]	[]	[]	[]	[]	[]	[]
'B'	'CHR-1843366:1843369'	'-1'	92	[]	[]	30	32	'srp54'	2
'B'	'CHR-1950624:1950621'	'+1'	[]	[]	[]	26	20	[]	2
[]	[]	[]	[]	[]	[]	[]	[]	[]	[]
'B'	'CHR-1980165:1980162'	'+1'	[]	[]	[]	26	46	[]	2
'B'	'CHR-1991906:1991909'	'-1'	[]	[]	[]	[]	37	[]	2
'B'	'CHR-1994001:1994004'	'-1'	[]	[]	[]	26	11	'rps12p'	2
'B'	'CHR-2011544:2011541'	'+1'	3	[]	'no gene name'	[]	[]	[]	1
'B'	'P100-149236:149239'	'-1'	[]	[]	[]	[]	[]	[]	[]
'B'	'P200-4066:4063'	'+1'	[]	[]	[]	[]	44	[]	2
'B'	'P200-71697:71694'	'+1'	[]	[]	[]	[]	[]	[]	[]
[]	[]	[]	[]	[]	[]	[]	[]	[]	[]
'D'	'CHR-82514:82511'	'+1'	[]	[]	[]	26	9	'hsp2'	2
'D'	'CHR-451629:451632'	'-1'	[]	[]	[]	28	[]	'no gene name'	2
[]	[]	[]	[]	[]	[]	[]	[]	[]	[]
[]	[]	[]	[]	[]	[]	[]	[]	[]	[]
'D'	'CHR-773295:773292'	'+1'	[]	[]	[]	65	26	'flaA1a'	2
'D'	'CHR-775534:775531'	'+1'	[]	[]	[]	[]	8	[]	2
'D'	'CHR-796415:796418'	'-1'	51	[]	[]	[]	26	[]	2
'D'	'CHR-798093:798096'	'-1'	[]	[]	[]	40	20	'udg1'	2
'D'	'CHR-830598:830601'	'-1'	[]	[]	[]	26	[]	'menF'	2
'D'	'CHR-834304:834307'	'-1'	[]	[]	[]	[]	18	[]	2
[]	[]	[]	[]	[]	[]	[]	[]	[]	[]
'D'	'CHR-853013:853010'	'+1'	[]	[]	[]	[]	[]	[]	[]
'D'	'CHR-886826:886829'	'-1'	85	98	'nop56/58'	[]	[]	[]	1
'D'	'CHR-925337:925340'	'-1'	[]	[]	[]	26	[]	'aroC'	2
'D'	'CHR-955420:955417'	'+1'	[]	[]	[]	44	[]	[]	2
'D'	'CHR-958711:958714'	'-1'	[]	[]	[]	[]	33	[]	2
'D'	'CHR-967914:967917'	'-1'	[]	[]	[]	[]	[]	[]	[]
'D'	'CHR-972531:972534'	'-1'	[]	26	[]	27	36	'cysK'	1
'D'	'CHR-978638:978641'	'-1'	[]	[]	[]	[]	60	[]	2
'D'	'CHR-990879:990882'	'-1'	[]	[]	[]	[]	15	[]	2
'D'	'CHR-1004016:1004013'	'+1'	38	53	'dchpS'	26	13	[]	2
'D'	'CHR-1014317:1014320'	'-1'	[]	[]	[]	26	16	'rad2'	2
'D'	'CHR-1043036:1043033'	'+1'	[]	[]	[]	31	6	'trh1'	2
'D'	'CHR-1068097:1068094'	'+1'	[]	28	[]	27	10	[]	2
'D'	'CHR-1113602:1113605'	'-1'	[]	[]	[]	[]	3	[]	2
'D'	'CHR-1132845:1132848'	'-1'	[]	[]	[]	25	[]	'no gene name'	2
'D'	'CHR-1155928:1155931'	'-1'	[]	[]	[]	[]	[]	[]	[]
[]	[]	[]	[]	[]	[]	[]	[]	[]	[]
'D'	'CHR-1200585:1200582'	'+1'	[]	[]	[]	[]	[]	[]	[]
'D'	'CHR-1207101:1207098'	'+1'	62	28	'no gene name'	[]	16	[]	2
'D'	'CHR-1209399:1209402'	'-1'	[]	88	[]	26	22	'ccp'	2
'D'	'CHR-1236861:1236864'	'-1'	[]	[]	[]	26	19	'no gene name'	2
[]	[]	[]	[]	[]	[]	[]	[]	[]	[]
'D'	'CHR-1242564:1242561'	'+1'	77	92	'no gene name'	[]	3	[]	2
'D'	'CHR-1247382:1247379'	'+1'	51	[]	'no gene name'	2	[]	[]	2
'D'	'CHR-1248583:1248580'	'+1'	[]	[]	[]	26	20	'gbp2'	2
'D'	'CHR-1258118:1258115'	'+1'	[]	[]	[]	59	32	[]	2
[]	[]	[]	[]	[]	[]	[]	[]	[]	[]
[]	[]	[]	[]	[]	[]	[]	[]	[]	[]
'D'	'CHR-1321259:1321262'	'-1'	93	[]	[]	[]	36	[]	2
'D'	'CHR-1360241:1360244'	'-1'	85	61	[]	[]	[]	[]	1
'D'	'CHR-1364263:1364266'	'-1'	2	[]	'pchA'	[]	[]	[]	1
'D'	'CHR-1550018:1550015'	'+1'	77	69	'no gene name'	[]	[]	[]	1
[]	[]	[]	[]	[]	[]	[]	[]	[]	[]
[]	[]	[]	[]	[]	[]	[]	[]	[]	[]
'D'	'CHR-1693540:1693537'	'+1'	[]	[]	[]	[]	[]	[]	[]
[]	[]	[]	[]	[]	[]	[]	[]	[]	[]
[]	[]	[]	[]	[]	[]	[]	[]	[]	[]
'D'	'CHR-1874849:1874846'	'+1'	[]	[]	[]	[]	[]	[]	[]
'D'	'CHR-1943629:1943626'	'+1'	82	53	'no gene name'	31	[]	'trxA2'	2
'D'	'CHR-1957161:1957164'	'-1'	[]	[]	[]	28	16	'no gene name'	2
'D'	'P100-114435:114432'	'+1'	[]	[]	[]	26	7	[]	2
[]	[]	[]	[]	[]	[]	[]	[]	[]	[]
[]	[]	[]	[]	[]	[]	[]	[]	[]	[]
[]	[]	[]	[]	[]	[]	[]	[]	[]	[]
'D'	'P100-148850:148847'	'+1'	[]	[]	[]	[]	26	[]	2
'D'	'P200-5620:5623'	'-1'	[]	[]	[]	[]	[]	[]	[]
'D'	'P200-9043:9046'	'-1'	[]	[]	[]	[]	[]	[]	[]
[]	[]	[]	[]	[]	[]	[]	[]	[]	[]
[]	[]	[]	[]	[]	[]	[]	[]	[]	[]
'D'	'P200-22436:22433'	'+1'	[]	87	[]	48	[]	'gvpA1'	2
[]	[]	[]	[]	[]	[]	[]	[]	[]	[]
'D'	'P200-85719:85722'	'-1'	[]	[]	[]	[]	[]	[]	[]
'D'	'P200-89364:89361'	'+1'	[]	[]	[]	[]	[]	[]	[]
[]	[]	[]	[]	[]	[]	[]	[]	[]	[]
'G'	'CHR-32920:32923'	'-1'	[]	[]	[]	30	15	'no gene name'	2
[]	[]	[]	[]	[]	[]	[]	[]	[]	[]
'G'	'CHR-43399:43402'	'-1'	[]	[]	[]	[]	[]	[]	[]
'G'	'CHR-64884:64881'	'+1'	[]	[]	[]	92	6	[]	2
[]	[]	[]	[]	[]	[]	[]	[]	[]	[]
'G'	'CHR-119150:119147'	'+1'	[]	[]	[]	[]	[]	[]	[]
[]	[]	[]	[]	[]	[]	[]	[]	[]	[]
'G'	'CHR-174986:174989'	'-1'	[]	[]	[]	[]	[]	[]	[]
[]	[]	[]	[]	[]	[]	[]	[]	[]	[]
[]	[]	[]	[]	[]	[]	[]	[]	[]	[]
'G'	'CHR-191084:191081'	'+1'	75	[]	'moxR'	[]	4	[]	2
[]	[]	[]	[]	[]	[]	[]	[]	[]	[]
'G'	'CHR-251912:251915'	'-1'	[]	[]	[]	28	15	'no gene name'	2
'G'	'CHR-253693:253696'	'-1'	[]	[]	[]	26	9	'no gene name'	2
'G'	'CHR-272880:272877'	'+1'	[]	82	[]	27	[]	'gatB2'	2
'G'	'CHR-297142:297139'	'+1'	[]	[]	[]	20	[]	[]	2
[]	[]	[]	[]	[]	[]	[]	[]	[]	[]
'G'	'CHR-401046:401049'	'-1'	76	[]	'polB1'	38	24	'no gene name'	2
'G'	'CHR-404852:404849'	'+1'	[]	[]	[]	36	21	'yurY'	2
'G'	'CHR-456056:456053'	'+1'	[]	[]	[]	26	12	[]	2
'G'	'CHR-473566:473569'	'-1'	[]	[]	[]	66	47	'edp'	2
[]	[]	[]	[]	[]	[]	[]	[]	[]	[]
[]	[]	[]	[]	[]	[]	[]	[]	[]	[]
'G'	'CHR-541108:541105'	'+1'	68	[]	'afsQ2'	26	32	[]	2
'G'	'CHR-559750:559753'	'-1'	2	50	[]	26	45	'no gene name'	1
[]	[]	[]	[]	[]	[]	[]	[]	[]	[]
[]	[]	[]	[]	[]	[]	[]	[]	[]	[]
[]	[]	[]	[]	[]	[]	[]	[]	[]	[]
'G'	'CHR-734910:734907'	'+1'	[]	[]	[]	99	[]	[]	2
'G'	'CHR-736813:736816'	'-1'	[]	[]	[]	40	74	'no gene name'	2
'G'	'CHR-743274:743277'	'-1'	[]	[]	[]	26	[]	'cheY'	2
'G'	'CHR-744515:744518'	'-1'	91	[]	[]	26	16	'no gene name'	2
'G'	'CHR-757141:757144'	'-1'	[]	[]	[]	[]	40	[]	2
[]	[]	[]	[]	[]	[]	[]	[]	[]	[]
'G'	'CHR-831984:831981'	'+1'	[]	[]	[]	26	20	[]	2
'G'	'CHR-853987:853984'	'+1'	93	91	'no gene name'	[]	12	[]	2
[]	[]	[]	[]	[]	[]	[]	[]	[]	[]
[]	[]	[]	[]	[]	[]	[]	[]	[]	[]
'G'	'CHR-991713:991716'	'-1'	30	57	[]	[]	23	[]	2
'G'	'CHR-1053892:1053895'	'-1'	58	72	'glyA'	[]	6	[]	2
[]	[]	[]	[]	[]	[]	[]	[]	[]	[]
[]	[]	[]	[]	[]	[]	[]	[]	[]	[]
[]	[]	[]	[]	[]	[]	[]	[]	[]	[]
'G'	'CHR-1095107:1095110'	'-1'	83	[]	'est'	32	[]	'no gene name'	2
[]	[]	[]	[]	[]	[]	[]	[]	[]	[]
[]	[]	[]	[]	[]	[]	[]	[]	[]	[]
[]	[]	[]	[]	[]	[]	[]	[]	[]	[]
'G'	'CHR-1493537:1493540'	'-1'	83	98	[]	28	12	'no gene name'	2
[]	[]	[]	[]	[]	[]	[]	[]	[]	[]
'G'	'CHR-1540541:1540544'	'-1'	[]	[]	[]	[]	33	[]	2
'G'	'CHR-1595644:1595641'	'+1'	[]	[]	[]	28	9	[]	2
'G'	'CHR-1596571:1596574'	'-1'	[]	51	[]	[]	51	[]	[]
[]	[]	[]	[]	[]	[]	[]	[]	[]	[]
'G'	'CHR-1680599:1680596'	'+1'	[]	[]	[]	26	15	[]	2
[]	[]	[]	[]	[]	[]	[]	[]	[]	[]
[]	[]	[]	[]	[]	[]	[]	[]	[]	[]
'G'	'CHR-1874200:1874197'	'+1'	[]	[]	[]	36	8	[]	2
'G'	'CHR-1889662:1889665'	'-1'	50	66	[]	2	28	'no gene name'	2
'G'	'CHR-1960334:1960331'	'+1'	[]	[]	[]	19	13	[]	2
'G'	'CHR-2007696:2007693'	'+1'	[]	[]	[]	[]	88	[]	2
[]	[]	[]	[]	[]	[]	[]	[]	[]	[]
'G'	'P200-4066:4063'	'+1'	[]	[]	[]	[]	44	[]	2
[]	[]	[]	[]	[]	[]	[]	[]	[]	[]
[]	[]	[]	[]	[]	[]	[]	[]	[]	[]
'G'	'P200-39400:39403'	'-1'	[]	[]	[]	[]	[]	[]	[]
[]	[]	[]	[]	[]	[]	[]	[]	[]	[]
'G'	'P200-53885:53882'	'+1'	[]	[]	[]	33	8	[]	2
'G'	'P200-57961:57964'	'-1'	11	[]	[]	[]	[]	[]	1
[]	[]	[]	[]	[]	[]	[]	[]	[]	[]
'G'	'P200-133265:133262'	'+1'	[]	[]	[]	[]	[]	[]	[]
'G'	'P200-137093:137096'	'-1'	[]	[]	[]	[]	[]	[]	[]
'G'	'P200-151999:151996'	'+1'	[]	[]	[]	34	[]	'cat3'	2
'G'	'P200-162598:162601'	'-1'	67	[]	'phoT2'	30	21	'no gene name'	2
'G'	'P200-210243:210240'	'+1'	[]	[]	[]	[]	[]	[]	[]
[]	[]	[]	[]	[]	[]	[]	[]	[]	[]
'G'	'P200-220207:220204'	'+1'	[]	[]	[]	26	[]	[]	2
[]	[]	[]	[]	[]	[]	[]	[]	[]	[]
'G'	'P200-223324:223321'	'+1'	[]	[]	[]	[]	[]	[]	[]
'G'	'P200-223714:223711'	'+1'	[]	[]	[]	27	12	[]	2
'G'	'P200-227208:227211'	'-1'	[]	[]	[]	36	9	'perA'	2
'G'	'P200-228512:228515'	'-1'	[]	[]	[]	10	36	'no gene name'	2
'G'	'P200-244527:244530'	'-1'	[]	[]	[]	[]	30	[]	2
[]	[]	[]	[]	[]	[]	[]	[]	[]	[]
[]	[]	[]	[]	[]	[]	[]	[]	[]	[]
'G'	'P200-275779:275782'	'-1'	[]	[]	[]	[]	[]	[]	[]
'BD'	'CHR-329994:329997'	'-1'	85	[]	'yfmO2'	27	18	'rpoM'	2
'BD'	'CHR-430248:430251'	'-1'	[]	[]	[]	[]	0	[]	2
'BD'	'CHR-460218:460221'	'-1'	[]	[]	[]	[]	6	[]	2
'BD'	'CHR-654226:654223'	'+1'	90	[]	'purL'	89	26	[]	2
[]	[]	[]	[]	[]	[]	[]	[]	[]	[]
[]	[]	[]	[]	[]	[]	[]	[]	[]	[]
'BD'	'CHR-882128:882131'	'-1'	[]	[]	[]	26	29	'no gene name'	2
[]	[]	[]	[]	[]	[]	[]	[]	[]	[]
'BD'	'CHR-1036342:1036345'	'-1'	66	39	[]	[]	27	[]	2
'BD'	'CHR-1070430:1070433'	'-1'	63	53	'hisD'	55	[]	'htr12'	1
'BD'	'CHR-1095107:1095110'	'-1'	83	[]	'est'	32	[]	'no gene name'	2
[]	[]	[]	[]	[]	[]	[]	[]	[]	[]
'BD'	'CHR-1212412:1212415'	'-1'	[]	85	[]	25	36	'no gene name'	2
'BD'	'CHR-1228825:1228822'	'+1'	[]	[]	[]	[]	1	[]	2
'BD'	'CHR-1296480:1296477'	'+1'	22	76	'crtI2'	58	[]	'eif1a2'	1
'BD'	'CHR-1312309:1312312'	'-1'	[]	[]	[]	26	[]	'no gene name'	2
'BD'	'CHR-1415091:1415094'	'-1'	84	85	'trpD2'	27	2	'nirD'	2
'BD'	'CHR-1477129:1477132'	'-1'	[]	[]	[]	27	[]	'no gene name'	2
'BD'	'CHR-1515151:1515154'	'-1'	[]	[]	[]	[]	24	[]	2
'BD'	'CHR-1542130:1542133'	'-1'	[]	[]	[]	[]	15	[]	2
[]	[]	[]	[]	[]	[]	[]	[]	[]	[]
'BD'	'CHR-1567106:1567103'	'+1'	88	[]	'minD2'	[]	37	[]	2
'BD'	'CHR-1588730:1588727'	'+1'	93	68	'no gene name'	20	7	[]	2
'BD'	'CHR-1594079:1594076'	'+1'	[]	[]	[]	[]	[]	[]	[]
'BD'	'CHR-1596606:1596603'	'+1'	[]	86	[]	[]	16	[]	2
'BD'	'CHR-1718855:1718852'	'+1'	65	54	'no gene name'	29	15	[]	2
'BD'	'CHR-1880727:1880724'	'+1'	[]	[]	[]	[]	23	[]	2
[]	[]	[]	[]	[]	[]	[]	[]	[]	[]
[]	[]	[]	[]	[]	[]	[]	[]	[]	[]
'BG'	'CHR-110646:110649'	'-1'	[]	92	[]	[]	41	[]	2
'BG'	'CHR-209289:209286'	'+1'	32	[]	'tfbG'	[]	[]	[]	1
'BG'	'CHR-223287:223284'	'+1'	[]	[]	[]	[]	[]	[]	[]
[]	[]	[]	[]	[]	[]	[]	[]	[]	[]
'BG'	'CHR-425597:425594'	'+1'	[]	[]	[]	[]	[]	[]	[]
[]	[]	[]	[]	[]	[]	[]	[]	[]	[]
'BG'	'CHR-445550:445553'	'-1'	[]	[]	[]	27	[]	'no gene name'	2
[]	[]	[]	[]	[]	[]	[]	[]	[]	[]
'BG'	'CHR-664221:664218'	'+1'	[]	[]	[]	[]	[]	[]	[]
'BG'	'CHR-728888:728885'	'+1'	31	[]	'no gene name'	[]	[]	[]	1
[]	[]	[]	[]	[]	[]	[]	[]	[]	[]
'BG'	'CHR-748746:748743'	'+1'	[]	[]	[]	[]	30	[]	2
'BG'	'CHR-1257962:1257965'	'-1'	[]	[]	[]	[]	13	[]	2
'BG'	'CHR-1488695:1488692'	'+1'	[]	[]	[]	29	14	[]	2
'BG'	'CHR-1491153:1491150'	'+1'	[]	[]	[]	27	52	[]	2
[]	[]	[]	[]	[]	[]	[]	[]	[]	[]
'BG'	'CHR-1508914:1508917'	'-1'	[]	[]	[]	35	[]	'rps24e'	2
'BG'	'CHR-1679312:1679309'	'+1'	4	[]	'pcn'	[]	[]	[]	1
'BG'	'CHR-1745762:1745759'	'+1'	[]	[]	[]	26	[]	[]	2
'BG'	'CHR-1776987:1776990'	'-1'	[]	89	[]	[]	25	[]	2
'BG'	'CHR-1834420:1834423'	'-1'	79	[]	[]	29	16	'dpsA'	2
'BG'	'CHR-1917334:1917331'	'+1'	[]	[]	[]	[]	13	[]	2
[]	[]	[]	[]	[]	[]	[]	[]	[]	[]
[]	[]	[]	[]	[]	[]	[]	[]	[]	[]
'BG'	'CHR-2002355:2002358'	'-1'	[]	92	[]	69	27	'rpoH'	2
[]	[]	[]	[]	[]	[]	[]	[]	[]	[]
'BG'	'P200-61515:61518'	'-1'	[]	[]	[]	[]	[]	[]	[]
'BG'	'P200-245736:245739'	'-1'	[]	[]	[]	28	6	'arcB'	2
'DG'	'CHR-211707:211704'	'+1'	[]	[]	[]	[]	36	[]	2
'DG'	'CHR-395477:395480'	'-1'	[]	[]	[]	[]	19	[]	2
'DG'	'CHR-572368:572371'	'-1'	48	75	[]	[]	24	[]	2
'DG'	'CHR-598854:598851'	'+1'	[]	[]	[]	25	31	'cgs'	2
[]	[]	[]	[]	[]	[]	[]	[]	[]	[]
'DG'	'CHR-913339:913336'	'+1'	[]	[]	[]	2	[]	[]	2
[]	[]	[]	[]	[]	[]	[]	[]	[]	[]
'DG'	'CHR-949865:949862'	'+1'	[]	[]	[]	26	26	[]	2
'DG'	'CHR-951350:951353'	'-1'	54	[]	'ogg'	31	[]	'no gene name'	2
'DG'	'CHR-1002820:1002823'	'-1'	[]	[]	[]	[]	[]	[]	[]
'DG'	'CHR-1028549:1028546'	'+1'	[]	97	[]	10	9	[]	2
'DG'	'CHR-1080524:1080521'	'+1'	[]	[]	[]	[]	[]	[]	[]
'DG'	'CHR-1231175:1231178'	'-1'	[]	[]	[]	[]	[]	[]	[]
'DG'	'CHR-1286533:1286530'	'+1'	[]	[]	[]	27	[]	[]	2
[]	[]	[]	[]	[]	[]	[]	[]	[]	[]
[]	[]	[]	[]	[]	[]	[]	[]	[]	[]
'DG'	'CHR-1410302:1410305'	'-1'	[]	[]	[]	27	30	'no gene name'	2
'DG'	'CHR-1420889:1420892'	'-1'	[]	67	[]	[]	2	[]	2
'DG'	'CHR-1485350:1485353'	'-1'	[]	[]	[]	29	28	'no gene name'	2
'DG'	'CHR-1863653:1863656'	'-1'	[]	[]	[]	[]	[]	[]	[]
'DG'	'CHR-1875301:1875298'	'+1'	[]	[]	[]	[]	[]	[]	[]
'DG'	'CHR-1940129:1940126'	'+1'	[]	[]	[]	26	17	[]	2
'DG'	'P200-166885:166888'	'-1'	[]	[]	[]	45	21	'hsp5'	2
'BDG'	'CHR-115122:115119'	'+1'	73	[]	'cca'	[]	11	[]	2
[]	[]	[]	[]	[]	[]	[]	[]	[]	[]
'BDG'	'CHR-211015:211018'	'-1'	86	74	'ipp'	26	[]	'no gene name'	2
[]	[]	[]	[]	[]	[]	[]	[]	[]	[]
'BDG'	'CHR-305327:305330'	'-1'	[]	[]	[]	[]	46	[]	2
'BDG'	'CHR-307224:307227'	'-1'	[]	[]	[]	56	[]	'no gene name'	2
'BDG'	'CHR-554459:554462'	'-1'	[]	[]	[]	73	44	'tfbB'	2
'BDG'	'CHR-579492:579489'	'+1'	[]	[]	[]	26	17	[]	2
'BDG'	'CHR-580259:580256'	'+1'	[]	[]	[]	[]	[]	[]	[]
'BDG'	'CHR-687403:687406'	'-1'	[]	[]	[]	31	27	'no gene name'	2
[]	[]	[]	[]	[]	[]	[]	[]	[]	[]
[]	[]	[]	[]	[]	[]	[]	[]	[]	[]
'BDG'	'CHR-771525:771522'	'+1'	[]	[]	[]	[]	[]	[]	[]
'BDG'	'CHR-983864:983861'	'+1'	[]	[]	[]	[]	[]	[]	[]
'BDG'	'CHR-1052100:1052103'	'-1'	[]	[]	[]	[]	35	[]	2
'BDG'	'CHR-1333750:1333747'	'+1'	74	48	'no gene name'	[]	[]	[]	1
'BDG'	'CHR-1412660:1412657'	'+1'	[]	[]	[]	[]	7	[]	2
'BDG'	'CHR-1478934:1478937'	'-1'	[]	[]	[]	30	[]	'prrIV1'	2
'BDG'	'CHR-1499321:1499324'	'-1'	84	48	'nadE'	[]	39	[]	2
'BDG'	'CHR-1500915:1500912'	'+1'	[]	[]	[]	[]	[]	[]	[]
[]	[]	[]	[]	[]	[]	[]	[]	[]	[]
'BDG'	'CHR-1511923:1511926'	'-1'	[]	[]	[]	43	8	'eif2g'	2
'BDG'	'CHR-1607291:1607288'	'+1'	[]	[]	[]	[]	29	[]	2
[]	[]	[]	[]	[]	[]	[]	[]	[]	[]
'BDG'	'CHR-1830472:1830475'	'-1'	[]	[]	[]	[]	[]	[]	[]
'BDG'	'CHR-1882164:1882167'	'-1'	[]	[]	[]	[]	18	[]	2
[]	[]	[]	[]	[]	[]	[]	[]	[]	[]
'BDG'	'CHR-1916669:1916666'	'+1'	68	88	'no gene name'	26	25	[]	2
'BDG'	'CHR-1936010:1936013'	'-1'	[]	[]	[]	29	[]	'no gene name'	2
'BDG'	'P200-242181:242184'	'-1'	[]	[]	[]	[]	[]	[]	[]
[]	[]	[]	[]	[]	[]	[]	[]	[]	[]
